# Supplementary material for: Menstrual hygiene management practices and associated health outcomes among school-going adolescents in rural Gambia
Source: PLoS One. 2021 Feb 25;16(2):e0247554. doi: 10.1371/journal.pone.0247554 (PMC7906402; doi:10.1371/journal.pone.0247554)
Supplement: S1 Dataset — (XLSX) [file pone.0247554.s002.xlsx]

## Sheet: Data
cSubjectID	2nSchoolCode	3nAge	4cGrade	7cReligion	cMarried	cChildren	8cTransportmode	9cTimeToSchool	10cEduM	11cEduF	14cWalls	15cFloors	16a.cSofaCouch	16b.cRadio	16c.cTelevison	16d.cCarTruck	16e.cMotorbike	16f.cRefrigrator	16g.cBicycle	16h.cMobile	16i.cElectricity	16j.cCartWagon	16k.cCookerStove	16l.cBoat	16m.cBoatMotor	17cIncome	cIncomeOth	18cWaterSource	19cTimeWater	20cToiletHH	23cFirstMens	25cLearnWhen	34.1cHeardDSP	34.2cHeardClothTowel	34.3cHeardTampon	34.4cHeardMensCup	34.5cHeardOther	cHeardOthSpec	35.1cOtherDSP	35.2cOtherClothTowel	35.3cOtherKnickers	36cWhatYounorml	37cWantBuy	38.1cUnBuyMoney	38.2cUnBuyUnavailable	38.3cUnBuyEmbarassed	38.4cUnBuyOther	cUnBuyOthSpec	39cSchoolPads
MHM2001C	1	16	8	1	0	0	1	1	7	6	1	2	1	1	0	0	0	0	1	1	0	0	0	0	0	2		3	3	3	14	1	1	2						2		1	1	1		3			0
MHM2002V	1	15	8	1	0	0	1	1	6	6	2	2	1	1	0	1	0	0	1	1	0	1	0	0	0	3		3	1	2	14	1		2								2	0						0
MHM2003O	1	15	8	1	0	0	1	1	6	6	1	2	0	1	0	0	0	0	1	1	0	1	0	0	0	3		3	2	2	12	2	1	2					1			2	0						0
MHM2004H	1	17	8	1	0	0	1	2	0	6	1	2	0	1	0	0	0	0	1	1	0	1	0	0	0	1		3	1	4	15	1	1	2					1			2	0						0
MHM2005A	1	15	8	1	0	0	1	1	0	4	2	1	1	1	0	0	0	0	0	1	0	1	1	0	0	5	OVER SEAS	3	1	3	14	1	1	2								1	1	1					0
MHM2006T	1	17	8	1	0	0	1	1	3	6	1	2	0	1	0	0	0	0	1	1	1	1	1	0	0	3		3	1	3	15	1	1	2					1			2	0						0
MHM2007M	1	16	8	1	0	0	1	2	7	7	2	3	1	1	1	0	1	0	1	1	1	0	1	0	0	3		3	2	3	14	2	1	2					1			2	0						0
MHM2008F	1	18	10	1	0	0	1	1	6	6	2	2	0	1	0	0	0	0	1	1	0	1	0	0	0	3		3	1	3	16	1	1	2						2		1	0						0
MHM2009Y	1	19	11	1	1	1	1	2	7	7	1	2	0	1	0	0	0	0	1	1	0	0	1	0	0	3		3	2	3	14	1	1	2					1			2	1	1	2				0
MHM2010A	1	19	11	1	0	0	1	1	6	6	2	2	0	1	0	0	0	0	1	1	0	1	0	0	0	1		3	1	3	18	1		2								2	0						0
MHM2011T	1	17	10	1	0	0	1	2	6	6	1	1	0	1	0	0	0	0	1	1	0	1	0	0	0	4		3	1	3	13	2	1	2								2	0						0
MHM2012M	1	17	9	1	0	0	1	2	0	6	2	3	1	1	0	0	0	0	1	1	0	1	1	0	0	5	DON’T KNOW	3	1	3	14	1	1	2						2		1	1			3			0
MHM2013F	1	17	10	1	0	0	1	1	6	6	2	2	1	1	0	0	0	0	1	1	0	0	1	0	0	1		3	2	3	16	1	1	2								2	0						0
MHM2014Y	1	17	9	1	0	0	1	1	7	6	2	2	1	1	0	1	0	0	1	1	0	0	1	0	0	1		3	1	3	15	1	1	2						2		1	1			3			0
MHM2015R	1	17	9	1	0	0	1	1	6	6	1	2	1	1	0	1	0	0	1	1	1	1	1	0	0	1		4	2	3	16	1	1	2								2	1	1					0
MHM2016K	1	18	9	1	0	0	1	1	2	6	2	2	0	1	0	0	0	0	1	1	1	1	0	0	0	4		3	1	3	15	1	1	2					1			2	1	1					0
MHM2017D	1	17	8	1	0	0	1	2	0	6	1	2	0	1	0	0	0	0	1	1	0	0	0	0	0	3		3	1	3	13	2	1	2						2		1	0						0
MHM2018W	1	20	9	1	1	0	1	1	7	6	1	1	0	1	0	0	0	0	1	1	0	1	0	0	0	1		3	1	3	14	2		2								2	0						2
MHM2019P	1	18	11	1	0	0	1	1	2	3	1	1	0	1	0	0	0	0	1	1	0	1	0	0	0	1		3	2	3	15	2	1	2								2	0						0
MHM2020R	1	19	8	1	0	0	1	1	0	0	1	1	0	1	0	0	0	0	1	1	0	1	0	0	0	1		3	1	3	15	2	1	2					1			2	1	1					0
MHM2021K	1	19	9	1	0	0	1	1	1	6	1	1	0	1	0	1	0	0	1	1	0	1	0	0	0	3		3	1	3	16	2	1	2					1			2	1			3			0
MHM2022D	1	18	9	1	0	0	1	2	6	6	1	2	0	1	0	0	0	0	1	1	0	0	0	0	0	3		3	1	3	15	2	1	2					1			3	0						0
MHM2023W	1	18	9	1	0	0	1	1	0	6	1	1	0	1	0	0	0	0	1	1	0	1	0	0	0	1		3	1	4	13	2	1	2					1			2	0						0
MHM2024P	1	16	10	1	0	0	1	1	6	6	1	2	1	1	1	0	0	0	1	1	0	1	1	0	0	3		3	2	3	14	2	1	2								2	0						0
MHM2025I	1	17	8	1	0	0	1	2	0	6	1	2	0	0	0	0	0	0	1	1	0	1	0	0	0	3		3	1	3	16	1		2								2	0						2
MHM2026B	1	20	10	1	0	0	1	1	7	4	1	2	1	1	1	0	0	1	1	1	1	0	1	0	0	3		3	1	2	15	2	1	2								2	0						0
MHM2027U	1	15	9	1	0	0	1	1	2	6	2	2	1	1	0	0	0	0	1	1	1	1	0	0	0	3		3	1	3	14	1	1	2					1			2	1	1					0
MHM2028N	1	17	8	1	0	0	1	2	7	6	1	2	0	1	0	0	0	0	1	1	0	1	0	0	0	4		3	1	3	15	1		2								2	0						2
MHM2029G	1	15	10	1	0	0	1	2	6	6	1	2	0	0	0	0	0	0	1	1	0	1	0	0	0	4		3	1	3	14	2		2								2	0						2
MHM2030I	1	17	9	1	0	0	1	1	6	6	1	2	0	1	0	0	0	0	1	1	0	0	0	0	0	4		3	1	4	14	2	1	2					1			2	1			3			0
MHM2032U	1	15	8	1	0	0	1	2	6	6	2	2	0	1	0	0	0	0	1	1	0	1	0	0	0	3		3	1	3	14	2		2								2	0						2
MHM2033N	1	18	8	1	0	0	1	1	7	6	2	2	0	1	0	0	0	0	1	1	0	0	0	0	0	1		3	2	3	15	2	1	2					1			2	0						0
MHM2034G	1	17	10	1	0	0	1	2	6	5	2	2	1	1	0	0	0	0	1	1	0	0	0	0	0	3		3	1	3	15	1	1	2								2	0						0
MHM2035Z	1	19	10	1	1	0	1	2	0	7	1	2	0	1	0	0	0	0	1	1	0	1	0	0	0	1		3	1	3	15	1	1	2					1			2	1		2				0
MHM2036S	1	19	9	1	0	0	1	1	6	6	2	2	0	1	0	0	0	0	0	1	0	1	0	0	0	4		3	1	3	14	2	1	2								2	0						0
MHM2037L	1	16	10	1	0	0	1	2	6	0	2	2	1	1	1	1	1	0	1	1	1	1	1	0	0	2		3	1	3	13	2	1	2						2		1	0						0
MHM2038E	1	17	11	1	1	0	1	2	0	6	1	1	0	1	0	0	0	0	1	1	1	0	0	0	0	3		3	1	3	15	2		2								2	0						2
MHM2039X	1	17	9	1	0	0	1	2	6	7	2	2	1	1	0	0	0	0	1	1	0	0	1	0	0	5	DON’T KNOW	3	1	3	14	1	1	2					1			2	0						0
MHM2040Z	1	17	9	1	0	0	1	2	6	6	2	2	0	1	0	1	0	0	1	1	0	1	0	0	0	4		3	1	3	15	1	1	2						2		1	1			3			0
MHM2041S	1	18	9	1	0	0	1	1	0	6	2	2	1	1	1	1	0	0	1	1	1	1	0	0	0	2		3	1	3	15	1	1	2						2		1	1			3			0
MHM2042L	1	16	10	1	0	0	1	1	6	6	1	2	0	1	0	0	1	0	1	1	0	1	0	0	0	3		4	2	3	15	1	1	2								2	0						0
MHM2043E	1	16	8	1	0	0	1	1	7	6	2	2	1	1	0	0	0	0	1	1	1	0	0	0	0	3		3	1	3	14	1	1	2						2		1	0						0
MHM2044X	1	19	9	1	0	0	1	1	0	6	2	2	0	1	0	0	0	0	1	1	0	1	0	0	0	3		3	1	3	14	2	1	2						2		1	0						0
MHM2045Q	1	18	9	1	0	0	1	2	0	0	1	1	0	1	0	0	0	0	1	1	0	1	0	0	0	1		3	1	3	15	2	1	2								2	0						0
MHM2046J	1	19	11	1	1	0	1	1	0	6	2	2	0	1	0	0	0	0	1	1	0	1	0	0	0	1		3	2	3	15	1	1	2						2		1	1			3			0
MHM2047C	1	18	11	1	0	0	1	2	6	5	2	2	1	0	0	0	0	0	1	1	0	1	0	0	0	3		3	1	3	14	2	1	2					1			2	1	1					0
MHM2048V	1	21	11	1	0	0	1	1	6	7	2	2	1	1	1	0	0	0	1	1	1	1	1	0	0	2		3	1	2	16	2	1	2						2		1	1			3			0
MHM2049O	1	17	11	1	0	0	1	2	7	7	2	2	1	1	0	0	0	0	0	1	0	1	0	0	0	5	OVER SEAS	3	1	3	12	2	1	2					1			2	1			3			0
MHM2050Q	1	17	11	1	0	0	1	2	7	7	1	2	0	1	0	0	0	0	1	1	0	0	0	0	0	3		3	1	3	14	1	1	2					1			2	1			3			0
MHM2051J	1	17	11	1	0	0	1	1	1	4	1	2	1	1	0	0	0	0	0	1	0	0	0	0	0	5	OVER SEAS	3	1	3	15	1	1	2						2		1	0						0
MHM2052C	1	21	11	1	0	0	1	1	6	4	2	2	1	1	1	0	0	0	1	1	1	1	1	1	0	3		3	1	3	14	2	1	2					1			2	1			3			0
MHM2053V	1	19	11	1	0	0	1	2	0	7	1	2	1	1	1	1	1	0	0	1	1	0	1	0	0	4		3	1	3	14	2	1	2					1			2	1			3			0
MHM2054O	1	18	11	1	1	1	1	2	7	7	1	2	0	1	0	0	0	0	1	1	0	1	0	0	0	4		3	1	3	14	1	1	2					1			2	1			3			0
MHM2055H	1	21	11	1	1	0	1	2	6	0	1	1	0	1	0	0	0	0	0	1	0	0	0	0	0	4		3	1	3	17	2		2								2	0						2
MHM2056A	2	16	7	1			1	2	0	0	1	1	1	1	0	0	1	0	1	1	0	0	0	0	0	1		3	1	3	15	1	1	2					1			2	0						1
MHM2057T	2	15	7	1			1	2	2	3	2	2	1	1	0	1	1	0	1	1	0	0	0	0	0	3		3	1	3	15	1	1	2								2	1			3			1
MHM2059F	2	15	7	1			1	3	7	7	1	1	0	1	0	0	0	0	1	1	0	0	0	1	0	1		3	1	3	15	1	1	2								2	1	1		3			1
MHM2060H	2	16	8	1			1	1	2	6	1	2	0	1	0	0	0	0	1	1	1	0	0	0	0	1		3	1	3	14	1	1	2								2	0						1
MHM2061A	2	16	7	1			1	2	0	0	1	1	0	1	0	0	0	0	0	1	0	0	0	0	0	1		3	1	4	14	2	1	2								1	0						1
MHM2062T	2	16	7	1			1	1	6	0	1	2	0	0	0	0	0	0	0	1	0	1	0	0	0	1		3	1	3	15	1	1	2								2	0						1
MHM2063M	2	17	8	1			1	1	6	7	1	1	1	1	0	0	0	0	0	1	0	0	0	0	0	1		3	1	4	15	1	1	2						2		1	1	1					1
MHM2064F	2	18	7	1			1	1	0	6	2	2	0	0	0	0	0	0	1	1	0	0	0	0	0	3		3	2	3	13	2	1	2						2		1	1		2				1
MHM2065Y	2	18	6	1			1	1	0	6	1	1	0	1	0	1	0	0	1	1	1	0	0	0	0	4		3	2	3	14	2	1	2								2	0						1
MHM2067K	2	17	8	1			1	2	0	0	1	2	0	1	0	0	0	0	1	1	0	0	0	0	0	1		3	1	3	15	1	1	2						2		1	0						1
MHM2068D	3	15	5	1	0	0	1	1	6	6	1	2	1	1	1	0	0	1	1	1	1	1	1	1	0	1		3	1	3	14	1	1	2						2		2	0						0
MHM2069W	2	16	7	1			1	1	7	4	2	2	0	0	0	0	0	0	0	1	0	1	0	0	0	1		3	1	3	14	1	1	2								1	1	1					1
MHM2070Y	2	20	12	1	0	0	1	1	0	0	1	2	0	0	0	0	0	0	0	1	1	0	0	0	0	1		3	1	3	17	1	1	2					1			2	1	1					1
MHM2072K	2	16	7	1			1	1	0	6	2	3	1	1	1	0	0	1	0	1	1	1	0	0	0	3		1	1	1	12	2	1	2					1			2	1		2				1
MHM2073D	2	15	8	1			2	2	0	0	1	1	0	1	0	0	0	0	1	1	1	1	0	0	0	1		3	1	3	13	1	1	2						2		1	1	1					1
MHM2074W	2	17	8	1			1	2	3	7	2	2	1	1	1	0	0	1	1	1	1	1	1	0	0	1		1	1	1	15	1		2								2	0						2
MHM2075P	2	16	7	1			2	2	7	7	2	2	1	1	0	0	0	0	1	1	1	1	0	0	0	1		3	1	3	15	2	1	2								2	0						1
MHM2076I	2	15	8	1			2	2	0	6	2	1	1	1	0	1	0	0	1	1	1	0	0	0	0	3		3	1	3	14	1	1	2						2		1	1			3			1
MHM2077B	2	16	8	1			2	3	7	7	1	1	0	1	0	0	0	0	1	1	1	1	0	0	0	1		3	2	3	14	1	1	2					1			2	0						1
MHM2078U	2	15	7	1			1	3	0	7	1	1	0	1	0	0	0	0	1	1	1	0	0	0	0	1		3	1	3	15	2		2								2	0						2
MHM2080P	3	17	7	1	0	0	1	1	0	6	1	2	1	1	0	0	0	0	1	1	1	1	1	1	0	3		3	1	3	14	1	1	2					1			2	1			3			0
MHM2081I	3	16	7	1	0	0	1	1	6	6	1	2	0	1	0	0	0	0	1	1	1	1	1	1	0	3		3	1	4	14	2	1	2						2		1	0						0
MHM2082B	3	17	9	1	0	0	1	2	6	6	1	2	1	1	0	0	0	0	1	1	0	1	1	0	0	1		3	2	3	16	1	1	2					1			2	0						0
MHM2083U	3	15	8	1	0	0	1	1	6	6	1	1	0	1	0	0	0	0	1	1	0	1	0	0	1	4		3	1	3	14	2	1	2					1			2	0						0
MHM2084N	6	17	10	1	1	0	2	3	1	0	2	2	1	1	0	0	1	0	1	1	0	1	0	0	0	1		3	2	3	16	1	1	2					1			2	0						1
MHM2085G	6	16	10	1	0	0	2	2	6	6	1	1	0	1	0	0	0	0	1	1	1	0	0	0	0	1		3	1	3	13	1	1	2					1			2	0						1
MHM2086Z	6	16	10	1	0	0	2	2	6	6	1	2	0	1	0	0	0	0	1	1	0	1	0	0	0	1		3	1	3	15	1	1	2						2		1	1			3			1
MHM2087S	6	18	10	1	0	0	1	4	0	6	1	1	0	0	0	0	0	0	1	1	0	0	0	0	0	1		4	4	3	17	1	1	2								2	0						1
MHM2088L	6	16	10	1	0	0	2	2	6	6	2	2	1	1	0	0	0	0	1	1	1	0	0	0	0	5	OVER SEAS	3	1	3	15	1	1	2						2		1	0						1
MHM2089E	3	15	7	1	0	0	1	2	6	6	1	2	0	1	0	0	0	0	1	1	0	0	0	0	0	1		3	2	4	14	2	1	2					1			2	0						0
MHM2090G	13	18	8	1			1	2	6	7	1	1	1	1	0	1	0	0	1	1	1	1	0	0	0	1		4	1	4	15	1	1	2					1			2	1			3			0
MHM2091Z	13	15	8	1			1	2	1	7	1	1	0	1	0	0	0	0	1	1	0	1	1	0	0	2		8	1	4	15	1		2								2	0						2
MHM2092S	13	17	8	1			1	2	2	2	1	1	0	1	0	0	0	0	1	1	0	1	0	0	0	1		4	2	3	14	1	1	2						2		1	1			3			0
MHM2093L	13	17	8	1			1	3	0	0	1	2	0	1	0	0	0	0	1	1	0	0	0	0	0	1		8	1	3	16	1		2								2	0						2
MHM2095X	13	15	9	1			1	2	7	0	1	1	1	1	0	0	1	0	1	1	1	0	0	0	0	1		4	1	3	15	1		2								2	0						2
MHM2096Q	13	18	8	1			1	2	3	6	2	2	0	1	0	1	0	0	1	1	1	0	0	0	0	3		4	1	3	15	2	1									1	1			3			0
MHM2097J	13	18	7	1			1	1	7	7	1	2	0	1	0	0	0	0	1	1	0	0	0	0	0	1		4	3	4	16	1	1	2								2	0						0
MHM2098C	13	15	8	1			1	3	1	6	1	1	0	1	0	0	0	0	1	1	0	1	0	0	0	2		8	1	4	14	1		2								2	0						0
MHM2099V	13	15	9	1			1	2	7	7	2	2	0	0	0	0	0	0	0	1	0	0	0	0	0	2		8	2	4	13	1		2								2	0						2
MHM2100K	13	16	7	1			1	1	2	0	2	2	0	1	0	0	0	0	1	1	0	0	0	0	0	1		4	3	3	15	1	1	2						2		1	1			3			0
MHM2101D	13	17	7	1			1	1	0	6	2	2	0	1	0	0	0	0	1	1	0	1	0	0	0	1		4	1	3	15	1		2								2	0						0
MHM2102W	2	17	7	1			1	1	2	6	1	2	1	1	0	0	0	0	1	1	0	1	0	0	0	3		3	1	2	12	1	1	2								1	1	1					1
MHM2103P	2	18	8	1			1	3	6	6	1	2	0	1	0	0	0	0	1	1	0	1	0	1	0	1		3	1	3	15	1	1	2					1			2	1	1					1
MHM2104I	7	15	9	1	0	0	2	2	3	6	2	2	1	1	1	0	1	0	1	1	1	1	1	0	0	1		3	1	1	11	1	1	2						2		1	0						1
MHM2105B	7	15	10	1			2	4	0	7	1	2	1	1	0	0	0	0	1	1	1	0	0	0	0	1		3	2	3	13	1	1	2					1			2	1	1					1
MHM2106U	7	15	10	1			2	4	1	6	1	2	1	0	0	0	0	0	1	1	1	1	0	0	0	1		3	1	3	14	2		2								2	0						2
MHM2107N	7	19	11	1	0	0	2	4	2	6	1	2	1	1	0	0	0	0	1	1	1	1	0	0	0	1		3	2	3	15	1	1	2						2		1	1	1					1
MHM2108G	7	16	9	1	0	0	2	2	0	6	1	2	0	1	0	0	0	0	1	1	1	0	0	0	0	1		4	2	3	14	1	1	2						2		1	0						1
MHM2109Z	7	15	10	1			2	3	3	7	1	2	1	1	1	0	0	0	1	1	1	0	0	0	0	3		3	1	3	13	2	1	2						2		1	0						1
MHM2110B	7	16	12	1			2	3	1	6	1	2	0	1	0	0	0	0	1	1	1	1	0	0	0	1		3	1	3	15	1	1	2						2		1	0						1
MHM2111U	7	19	11	1	0	0	2	3	1	6	1	2	1	1	0	0	0	0	1	1	1	0	0	0	0	1		3	1	3	15	1	1	2						2		1	1	1					1
MHM2112N	7	18	12	1			2	4	1	7	1	2	0	0	0	0	0	0	1	1	1	0	0	0	0	1		3	2	3	15	1	1	2						2		1	0						1
MHM2113G	7	15	9	1			2	1	0	0	1	2	0	1	1	0	1	0	1	1	1	1	0	0	0	2		4	1	3	13	1	1	2						2		1	0						1
MHM2114Z	7	15	9	1	0	0	1	4	7	1	1	1	1	1	0	0	0	0	1	1	0	1	0	0	0	1		3	2	3	15	1	1	2								1	1			3			1
MHM2115S	7	17	12	1			1	4	6	6	2	2	0	1	0	0	0	0	1	1	0	0	0	0	0	5	OVER SEAS	3	1	3	15	1	1	2						2		1	0						1
MHM2116L	7	17	10	1	1	0	3	3	2	7	1	2	1	1	0	1	1	0	1	1	1	0	0	0	0	1		3	3	3	12	1	1	2						2		1	0						1
MHM2117E	3	15	6	1	0	0	1	1	6	6	1	2	0	1	0	0	0	0	1	1	1	1	0	0	0	1		3	2	3	13	2	1	2								2	0						0
MHM2118X	3	15	7	1	0	0	1	1	6	6	1	1	0	1	0	0	0	0	1	1	0	1	0	0	1	1		3	1	3	13	2		2								2	0						0
MHM2119Q	3	18	8	1	0	0	1	3	1	6	1	1	0	1	0	0	0	0	1	1	1	0	0	0	0	4		3	1	4	15	1	1	2					1			2	1		2				0
MHM2120S	3	15	9	1	0	0	1	1	6	6	1	1	1	1	0	0	0	0	1	1	0	1	0	0	1	1		3	1	3	14	1	1	2								2	1	1					0
MHM2130J	5	19	8	1	0	0	1	1	6	7	1	2	1	1	0	0	0	0	1	1	1	0	0	0	0	1		3	1	3	14	2	1	2								2	0						0
MHM2131C	5	15	9	1	0	0	1	1	6	6	2	2	0	1	0	1	0	0	1	1	0	1	0	1	0	4		3	1	2	14	1	1	2					1			2	1			3			0
MHM2132V	5	17	9	1	0	0	1	1	6	0	2	2	1	0	0	0	0	0	1	1	1	1	0	0	0	2		3	1	3	10	1	1	2						2		1	1			3			0
MHM2133O	5	17	9	1	0	0	1	1	6	6	2	2	1	1	0	0	0	0	1	1	1	1	0	1	0	1		3	1	3	14	1	1	2					1			2	0						0
MHM2134H	5	15	6	1	0	0	1	1	6	6	2	2	1	1	0	0	1	1	1	1	1	0	1	0	0	1		3	1	3	13	1	1	2								2	0						0
MHM2135A	5	18	8	1	0	0	1	2	6	7	1	2	1	0	0	1	0	0	0	1	1	0	0	0	0	4		3	2	2		1	1	2					1			2	1			3			0
MHM2136T	5	16	7	1	0	0	1	3	0	7	1	2	1	1	0	0	0	0	1	1	0	0	1	0	0	2		3	2	3	15	1		2								2	0						0
MHM2137M	5	16	5	1	0	0	1	2	7	7	1	2	1	1	0	0	0	0	0	1	0	1	0	0	0	4		3	2	3	15	1		2								2	0						2
MHM2138F	5	18	5	1	0	0	1	1	6	6	1	2	1	1	0	0	0	0	1	1	1	1	1	0	0	1		3	1	3	14	1	1	2					1			2	1	1		3			0
MHM2139Y	5	18	9	1	0	0	1	1	7	7	1	2	1	1	1	1	1	1	1	1	1	1	1	0	0	3		3	2	3	16	2		2								2	0						2
MHM2140A	5	19	6	1	0	0	1	2	6	6	2	2	1	1	0	0	0	0	0	1	0	0	0	0	0	4		3	2	3	14	2	1	2						2		2	1	1					0
MHM2141T	5	15	7	1	0	0	1	1	6	6	1	2	1	1	0	0	0	0	1	1	1	1	0	0	0	2		3	1	3	14	1		2								2	0						0
MHM2142M	5	15	7	1	0	0	1	1	6	4	1	2	0	1	1	0	0	0	1	1	1	1	0	0	0	1		3	1	3	14	1		2								2	0						0
MHM2143F	5	17	8	1	0	0	1	1	0	0	1	2	0	1	1	0	0	0	1	1	1	1	0	0	0	1		3	1	3	12	1	1	2					1			2	0						0
MHM2144Y	5	18	8	1	0	0	1	1	6	6	1	2	0	1	1	0	0	0	1	1	1	1	1	0	0	1		3	1	3	10	1	1	2								2	0						2
MHM2145R	5	16	8	1	0	0	1	2	6	6	2	2	0	1	0	0	0	0	0	1	0	1	1	0	0	1		3	2	3	15	2		2								2	0						2
MHM2146K	5	16	8	1	0	0	1	1	7	7	1	2	0	1	0	0	0	0	1	1	0	1	0	0	0	1		3	2	3	15	1		2								2	0						2
MHM2147D	5	16	9	1	0	0	1	1	7	7	1	2	0	1	0	0	0	0	1	1	0	0	0	0	0	1		3	2	3	13	1		2								2	0						0
MHM2148W	5	16	7	1	0	0	1	1	1	4	1	2	0	0	0	0	0	0	1	1	0	0	0	0	0	1		3	1	3	14	1		2								2	0						0
MHM2149P	5	16	9	1	0	0	1	1	6	6	2	2	1	1	0	0	0	0	1	1	0	1	1	0	0	1		4	2	3	15	2	1	2								2	0						0
MHM2150R	5	17	9	1	0	0	1	1	6	6	2	2	0	0	0	1	1	0	1	1	1	1	1	1	0	1		3	1	3	13	2	1	2								2	0						0
MHM2151K	5	18	7	1	0	0	1	2	6	6	2	2	0	0	0	0	0	0	1	1	0	1	0	0	0	1		3	1	3	11	1		2								2	0						0
MHM2152D	5	17	6	1	0	0	1	1	6	6	2	2	0	1	0	0	1	0	1	1	1	1	0	0	0	1		3	1	3	16	2		2								2	0						2
MHM2153W	5	16	5	1	0	0	1	2	6	6	1	2	0	0	1	0	0	0	1	1	0	0	0	0	0	1		3	2	3	12	2		2								2	0						0
MHM2154P	5	20	9	1	0	0	1	1	7	7	1	2	1	1	1	1	1	0	1	1	1	1	0	1	0	1		3	1	3	13	1		2								2	0						0
MHM2155I	5	16	8	1	0	0	1	1	7	7	2	2	0	1	0	0	0	0	1	1	0	1	0	0	0	1		3	2	3	15	1	1	2								2	0						0
MHM2156B	5	16	7	1	0	0	1	2	6	6	1	1	0	1	0	0	0	0	1	1	0	1	0	0	0	1		3	2	3	14	2		2								2	0						2
MHM2157U	5	18	5	1	0	0	1	2	6	6	2	2	0	1	0	0	0	0	0	1	0	1	0	0	0	1		3	3	3	15	2		2								2	0						2
MHM2158N	5	20	8	1	0	0	1	1	6	6	1	2	0	1	0	1	0	0	1	1	1	1	0	0	0	4		3	1	3	11	1	1	2					1			2	0						0
MHM2159G	5	16	5	1	0	0	1	1	1	4	1	2	1	1	1	0	0	0	1	1	0	1	0	0	0	3		3	1	3	13	1	1	2								2	0						2
MHM2160I	5	18	5	1	0	0	1	1	6	6	1	2	0	1	0	0	0	0	1	1	0	0	0	0	0	1		3	2	3	14	2	1	2								2	1	1		3			0
MHM2162U	6	19	10	1	0	0	2	3	0	6	2	2	1	1	0	0	0	0	1	1	1	0	1	0	0	2		3	2	3	16	2	1	2					1			2	1	1					1
MHM2163N	6	17	10A	1	0	0	2	1	6	6	2	2	0	0	0	0	0	0	1	1	0	0	0	0	0	4		3	1	3	14	1	1	2						2		1	0						1
MHM2164G	6	19	10	1	0	0	2	1	6	6	1	2	1	0	0	0	0	0	1	1	0	0	0	0	0	4		3	2	3	15	1	1	2					1			2	0						1
MHM2165Z	6	19	11	1	0	0	2	2	6	6	1	2	0	1	0	0	0	0	1	1	0	1	0	0	0	2		3	1	3	15	1	1	2					1			2	0						1
MHM2169X	6	18	12	1	0	0	2	1	0	6	1	2	0	0	0	0	0	0	1	1	0	0	0	0	0	4		3	1	3	14	1	1	2					1			2	0						1
MHM2170Z	5	16	8	1	0	0	1	1	6	6	2	2	1	0	0	0	1	0	1	1	0	0	0	0	0	1		3	1	3	12	1	1	2								2	0						0
MHM2173E	5	16	9	1	0	0	1	2	7	7	1	2	0	1	0	0	1	0	1	1	0	1	0	0	0	1		3	1	3	14	1	1	2								2	0						0
MHM2174X	5	15	6	1	0	0	1	1	7	7	2	2	1	1	0	1	1	0	1	1	1	1	0	0	0	2		3	1	3	12	1		2								2	0						0
MHM2176J	6	19	11	1	0	0	2	3	6	6	1	1	0	1	0	0	0	0	1	1	0	1	0	0	1	1		4	3	3	15	2	1	2						2		1	1			3			1
MHM2177C	6	21	12	1	1	0	2	1	0	6	1	1	0	1	0	0	0	0	1	1	0	1	0	1	0	1		3	1	3	16	1	1	2					1			2	0						1
MHM2178V	6	19	12	1	1	0	2	3	7	6	2	2	0	1	0	0	1	0	1	1	1	1	0	0	0	2		3	2	3	16	1	1	2					1			2	0						1
MHM2181J	6	18	10	1			1	2	0	6	1	1	1	1	0	0	0	0	1	1	0	1	0	0	0	1		4	4	3	15	1	1	2						2		1	0						1
MHM2183V	6	17	11	1	0	0	1	2	0	0	1	2	0	0	0	0	1	0	1	1	0	1	0	0	0	1		8	2	3	14	2	1	2						2		1	1	1					1
MHM2184O	6	18	11	1	0	0	1	1	6	6	1	2	0	1	0	0	0	0	1	1	1	1	0	0	0	1		8	1	3	16	1	1	2						2		1	0						1
MHM2186A	6	18	10	1			1	1	6	6	2	2	0	1	0	0	1	0	1	1	0	1	1	1	1	2		3	3	3	15	1	1	2						2		1	0						1
MHM2190H	6	20	11	1	0	0	1	1	0	6	1	1	0	1	0	0	0	1	1	1	1	1	0	0	0	3		3	1	3	15	2	1	2						2		1	1	1					1
MHM2192T	6	16	10	1	0	0	1	2	0	6	1	2	0	0	0	0	0	0	1	1	1	1	1	0	0	1		3	1	3	15	1	1	2						2		1	0						1
MHM2193M	6	15	11	1			1	1	6	6	1	2	0	1	0	0	0	0	0	1	0	0	1	0	0	1		3	1	3	14	2	1	2						2		1	0						1
MHM2194F	6	16	11	1			1	2	0	6	1	2	1	0	0	0	0	0	0	1	1	1	0	0	0	1		3	3	3	15	1	1	2						2		1	0						1
MHM2195Y	6	19	11	1	0	0	1	2	7	6	1	2	0	1	0	0	0	0	1	1	0	1	0	0	0	1		3	3	2	16	2	1	2					1			2	0						1
MHM2196R	6	19	11	1			1	1	0	0	1	2	1	1	0	0	0	0	1	1	1	1	0	0	0	1		3	2	3	14	1	1	2						2		1	0						1
MHM2198D	6	21	11	1	0	0	1	1	0	6	1	2	0	1	0	0	0	0	1	1	1	1	0	0	0	1		8	2	4	16	1	1	2						2		1	0						1
MHM2199W	6	18	11	1			1	3	6	6	1	2	1	1	0	1	1	0	1	1	1	1	1	0	0	2		3	1	3	13	1	1	2						2		1	0						1
MHM2203Q	6	19	12	1			1	2	0	6	2	2	0	1	1	0	0	0	1	1	1	1	1	0	0	1		8	2	3	15	1	1	2						2		1	0						1
MHM2205C	6	21	11	1	0	0	1	3	6	6	1	2	0	0	0	0	0	0	1	1	0	1	0	0	0	1		4	2	3	18	1	1	2								1	0						1
MHM2207O	6	20	12	1	0	0	1	1	0	0	1	2	0	0	0	0	0	0	0	1	1	0	0	0	0	1		3	1	3	17	1	1	2					1			2	1	1					1
MHM2209A	6	19	12	1	0	0	1	1	0	4	1	2	0	1	0	0	0	0	1	1	0	0	0	0	0	1		3	1	3	15	1	1									1	0						1
MHM2211V	6	17	11	1	0	0	1	1	6	6	1	2	0	0	0	0	0	0	0	1	0	0	0	0	0	1		3	2	3	17	1	1	2						2		1	0						1
MHM2213H	6	19	11	1	0	0	1	1	6	6	1	2	0	0	0	0	0	0	1	1	0	0	0	0	0	1		8	2	3	14	1	1	2					1			2	0						1
MHM2215T	6	20	11	1	0	0	1	1	0	6	1	2	0	1	0	0	1	0	0	1	0	1	0	1	0	1		5	1	3	15	2	1	2						2		1	0						1
MHM2216M	6	20	11	1	0	0	1	2	0	0	1	2	0	0	0	0	0	0	0	1	1	1	0	0	0	3		3	1	4	17	1	1	2						2		1	1			3			1
MHM2219R	6	19	12	1	0	0	1	1	0	0	1	2	1	0	0	0	0	0	1	1	1	1	0	0	0	1		3	1	3	17	2	1	2					1			2	1	1					1
MHM2223Y	6	18	10	1			1	1	0	6	1	2	0	1	0	1	1	0	1	1	0	1	0	0	0	3		3	3	3	17	1	1	2						2		1	0						1
MHM2224R	6	18	11	1	0	0	1	2	6	6	1	2	0	0	0	0	0	0	0	1	0	0	0	0	0	1		3	1	3	15	1	1	2					1			2	0						1
MHM2225K	6	18	10	1	0	0	1	2	1	6	2	2	1	0	0	0	0	0	1	1	0	0	1	0	0	3		3	2	3	14	1	1	2					1			2	0						1
MHM2227W	6	18	11	1	0	0	1	2	0	6	2	2	1	1	0	0	0	0	1	1	0	1	1	0	0	3		3	3	3	14	1	1	2					1			2	0						1
MHM2229I	6	21	12	1	0	0	1	3	6	2	1	2	1	1	0	0	0	0	1	1	0	1	0	0	0	1		3	1	3	15	1	1	2					1			2	0						1
MHM2230K	6	16	11	1	0	0	1	3	6	6	1	2	1	1	1	0	0	0	1	1	1	0	1	0	0	1		3	3	3	15	1	1	2					1			2	1		2				1
MHM2232W	6	17	10	1	0	0	1	1	2	6	1	1	0	1	0	0	0	0	1	1	0	1	0	0	0	1		3	3	4	15	1	1	2					1			2	0						1
MHM2233P	6	17	11	1	0	0	1	3	0	0	2	2	1	1	0	0	0	0	0	1	1	1	0	0	0	3		3	3	3	14	1	1	2					1			2	1		2				1
MHM2235B	6	20	12	1	1	0	1	3	6	0	1	2	0	1	0	0	0	0	1	1	0	0	0	0	0	1		3	3	3	15	2	1	2								1	0						1
MHM2236U	6	19	12	1	0	0	1	2	0	0	1	1	0	0	0	0	0	0	0	1	0	0	0	0	0	1		3	1	3	15	2	1	2						2		1	0						1
MHM2237N	6	18	10	1	0	0	1	1	1	6	1	2	0	1	0	0	0	0	1	1	0	1	0	0	0	3		4	2	3	15	2		2								2	0						2
MHM2241U	12	15	7	1	0	0	1	4	0	6	1	1	0	0	0	0	0	0	0	1	0	0	0	0	0	1		4	2	3	14	1	1	2						2		1	0						1
MHM2243G	12	18	7	1	0	0	1	4	6	6	1	2	0	0	0	0	0	0	0	1	1	1	0	0	0	1		3	1	3	14	2	1	2						2		1	1	1					1
MHM2250S	12	17	11	1	0	0	1	3	0	7	2	2	1	1	0	0	1	0	1	1	0	1	1	0	0	3		4	3	3	14	1	1	2						2		2	0						1
MHM2253X	12	15	8	1	0	0	1	2	6	6	1	1	0	1	0	0	0	0	1	1	0	0	0	0	0	1		3	2	3	15	1	1	2					1			2	1			3			1
MHM2256C	12	15	8	1	0	0	3	3	0	6	1	2	0	1	0	0	1	0	1	1	1	1	1	0	0	1		3	1	3	15	1	1	2						2		1	0						1
MHM2257V	12	15	8	1	0	0	1	2	0	0	1	1	0	1	0	1	0	0	0	1	1	1	0	0	0	1		4	2	3	15	1	1	2						2		1	0						1
MHM2259H	12	15	8	1	0	0	1	3	0	5	1	1	0	0	0	0	0	0	0	1	0	0	0	0	0	5	OVER SEAS	3	3	3	13	1	1	2						2		1	1	1					1
MHM2260J	12	15	8	1	0	0	1	1	0	7	2	2	0	0	0	0	0	0	0	1	0	0	0	0	0	1		3	3	3	13	1	1	2						2		1	1	1					1
MHM2261C	12	16	8	1	0	0	2	2	7	7	1	2	0	1	0	0	0	0	1	1	1	1	0	0	0	1		3	3	3	15	2	1	2						2		1	1			3			1
MHM2262V	12	16	8	1	0	0	1	2	7	7	1	2	0	1	0	0	0	0	1	1	1	1	0	0	0	1		3	2	3	14	2	1	2					1			2	1	1		3			1
MHM2269Y	12	16	9	1	0	0	1	4	2	4	1	2	0	0	0	0	0	0	0	1	1	1	0	0	0	1		3	2	3	14	2	1	2								2	0						1
MHM2271T	12	16	9	1	1	0	2	2	6	6	1	2	0	1	0	0	0	0	1	1	1	1	1	0	0	1		3	3	3	15	1	1	2								1	1			3			1
MHM2273F	12	18	9	1	1	0	1	3	6	3	1	2	0	1	0	0	0	0	1	1	1	0	0	0	1	1		4	2	3	15	1	1	2						2		1	0						1
MHM2274Y	12	16	9	1	1	0	1	4	0	6	1	2	0	0	0	0	0	0	1	1	0	1	0	0	0	1		3	2	4	15	1	1	2								1	0						1
MHM2275R	12	16	9	1	0	0	1	2	6	0	1	1	0	1	0	1	0	0	0	1	1	1	0	0	0	1		4	2	3	15	1	1	2								1	0						1
MHM2278W	12	17	9	1	0	0	1	3	6	6	1	2	0	1	0	0	0	0	1	1	1	0	1	0	0	1		5	1	4	15	2	1	2								1	0						1
MHM2282D	12	16	9	1	0	0	1	4	0	0	1	1	1	1	0	0	0	0	1	1	0	1	1	0	0	2		3	3	3	14	1	1	2						2		1	1			3			1
MHM2285I	12	16	9	1	0	0	1	5	0	6	1	2	0	0	1	0	1	0	1	1	1	1	0	0	0	1		4	2	4	16	2	1	2								1	0						1
MHM2286B	12	16	9	1	0	0	1	2	6	6	1	2	0	1	0	0	0	0	1	1	1	1	0	0	0	1		4	3	3	13	1	1	2								1	0						1
MHM2288N	12	16	9	1	0	0	1	4	6	6	1	2	0	1	0	0	0	0	1	1	0	1	0	0	0	1		3	3	3	15	1	1	2					1			2	0						1
MHM2291B	12	17	9	1	0	0	1	2	6	6	2	2	1	1	0	1	0	0	1	1	1	1	0	0	0	3		3	1	3	17	1	1	2								1	0						1
MHM2297L	12	16	9	1	0	0	1	2	2	0	1	1	1	0	0	0	0	0	0	1	0	0	0	0	0	3		3	1	3	16	1	1	2						2		1	0						1
MHM2308I	12	16	10	1	0	0	1	4	0	0	1	1	0	0	0	0	0	0	1	1	0	1	0	0	0	1		4	3	3	14	2	1	2								1	0						1
MHM2315U	12	16	10	1	0	0	1	2	6	6	2	2	1	1	0	0	0	0	1	1	0	0	1	0	0	3		3	1	3	15	1	1	2						2		1	0						1
MHM2316N	12	17	10	1	0	0	1	1	0	5	2	2	1	0	0	0	0	0	1	1	1	0	0	0	0	1		3	4	3	15	2	1	2					1			2	1		2				1
MHM2319S	12	15	10	1	0	0	1	1	6	6	2	2	0	1	1	0	1	0	1	1	1	1	0	0	0	1		3	2	3	13	2	1	2								2	0						1
MHM2320U	12	16	10	1	0	0	1	5	6	6	2	2	0	0	0	0	0	0	0	1	1	1	0	0	0	4		4	2	3	12	1	1	2								1	0						1
MHM2321N	12	17	10	1	0	0	1	4	0	0	1	2	0	0	0	0	0	0	0	1	0	1	0	0	0	1		3	3	3	15	1	1	2								1	0						1
MHM2326E	12	18	10	1	0	0	1	2	0	4	2	2	0	1	0	0	0	0	1	1	0	0	1	0	0	3		3	4	3	14	1	1	2						2		1	1	1					1
MHM2327X	12	17	10	1	0	0	1	4	0	6	1	2	0	1	0	0	0	0	1	1	1	1	1	0	0	1		5	1	3	14	1	1	2						2		1	1			3			1
MHM2329J	12	20	11	1	0	0	1	4	0	0	1	2	0	0	0	0	1	0	1	1	1	1	1	0	0	1		4	1	3	15	1	1	2						2		1	0						1
MHM2330L	12	17	11	1	0	0	2	3	6	6	1	1	0	0	0	0	1	0	1	1	1	1	0	0	0	1		3	3	3	16	1	1	2						2		1	0						1
MHM2331E	12	17	11	1	0	0	2	3	0	6	1	2	0	0	0	0	0	0	1	1	1	1	0	0	0	1		3	2	3	15	1	1	2						2		1	0						1
MHM2332X	12	18	11	1	0	0	1	3	6	6	2	2	0	0	0	0	0	0	1	1	0	0	0	0	0	1		4	3	4	15	1	1	2								1	0						1
MHM2333Q	12	19	11	1	0	0	1	1	6	6	1	1	0	0	0	0	1	0	1	1	1	1	0	0	0	1		4	2	3	17	2	1	2								1	0						1
MHM2340C	12	18	11	1	0	0	1	1	0	0	2	2	0	1	0	0	0	0	1	1	0	1	1	0	0	3		3	1	3	15	1	1	2						2		1	0						1
MHM2341V	12	19	11	1	0	0	1	2	3	5	2	2	1	1	0	0	0	0	1	1	0	0	0	0	0	3		3	3	3	15	2	1	2					1			2	1	1					1
MHM2342O	12	19	12	1	0	1	1	1	2	5	2	2	0	1	0	0	0	0	0	1	0	0	0	0	0	3		3	3	3	14	1	1	2								1	0						1
MHM2344A	12	20	12	1	0	0	1	3	1	2	1	2	1	1	0	0	0	0	1	1	1	1	0	0	0	1		4	3	4	16	2	1	2								1	1	1					1
MHM2345T	12	20	12	1	0	0	1	3	6	7	1	1	0	1	0	0	0	0	1	1	0	1	0	0	0	2		4	2	3	15	1	1	2						2		1	1			3			1
MHM2347F	12	21	12	1	0	0	1	3	6	6	1	2	1	1	0	0	0	0	1	1	0	1	0	0	0	4		3	3	3	15	2	1	2								1	0						1
MHM2348Y	10	15	8	1	0	0	1	2	0	6	2	2	1	1	0	1	0	0	0	1	1	1	1	0	0	2		3	2	3	13	1	1	2						2		2	0						1
MHM2351M	10	17	8	1	0	0	1	2	0	4	1	2	0	1	0	0	1	0	1	1	0	1	0	0	0	1		4	3	4	14	2	1	2								2	0						1
MHM2353Y	10	15	8	1	0	0	2	2	6	5	1	2	1	1	0	1	0	0	1	1	0	1	0	0	0	3		4	1	3	15	1	1	2					1			2	0						1
MHM2354R	10	16	8	1	0	0	2	2	0	0	2	2	1	1	0	1	0	0	1	1	0	1	0	0	0	2		4	3	3	15	1	1	2					1			2	0						1
MHM2356D	10	16	8	1	0	0	1	4	0	5	1	2	0	0	1	0	0	0	1	1	0	0	1	0	0	3		4	1	3	15	2	1	2						2		1	0						1
MHM2357W	10	15	8	1	0	0	1	4	0	6	1	2	0	1	0	0	0	0	1	1	0	0	0	0	0	1		4	1	3	15	2	1	2						2		1	0						1
MHM2358P	10	15	8	1	0	0	1	1	4	6	2	2	0	1	0	0	0	0	1	1	1	1	1	0	0	5	OVER SEAS	4	2	3	14	1	1	2						2		1	1		2				1
MHM2359I	10	15	8	1	0	0	1	3	6	0	1	2	0	0	0	0	0	0	1	1	0	1	0	0	0	1		5	1	4	14	1		2								2	0						2
MHM2360K	10	17	8	1	0	0	2	1	6	6	1	1	0	1	0	0	0	0	1	1	1	1	0	0	0	1		4	1	6	16	2	1	2								1	0						1
MHM2361D	10	18	8	1	0	0	2	3	0	6	2	2	1	1	1	0	1	0	1	1	1	1	1	0	0	2		4	1	4	14	1	1	2								1	0						1
MHM2362W	10	15	8	1	0	0	1	3	7	7	1	2	1	1	0	1	0	0	1	1	1	1	0	0	0	4		4	2	3	13	2	1	2								2	0						1
MHM2363P	10	15	8	1	0	0	1	4	0	7	1	2	1	0	1	0	0	0	1	1	1	0	0	0	0	3		4	4	3	13	1	1	2								2	0						1
MHM2365B	10	16	8	1	0	0	1	1	0	6	1	1	0	1	0	0	0	0	0	1	1	0	0	0	0	1		4	1	3	13	1	1	2								2	0						1
MHM2366U	10	15	8	1	0	0	1	2	6	2	1	2	1	1	1	1	1	0	1	1	1	1	1	0	0	1		4	1	3	15	1	1	2					1			2	0						1
MHM2368G	10	15	8	1	0	0	1	4	0	0	1	2	0	1	1	0	0	0	1	1	1	1	0	0	0	1		4	1	3	15	2	1	2								2	0						1
MHM2369Z	10	16	8	1	0	0	1	3	0	0	2	2	1	1	0	0	0	0	1	1	1	1	0	0	0	3		3	2	3	14	2	1	2								2	0						1
MHM2370B	10	18	9	1	0	0	1	4	0	0	1	1	0	1	0	0	0	0	1	1	1	0	0	0	0	1		4	2	3	14	2	1	2					1			2	0						1
MHM2372N	10	18	9	1	0	0	2	3	0	0	1	2	0	1	0	0	0	0	1	1	1	1	0	0	0	1		8	2	3	17	1	1	2								1	0						1
MHM2373G	10	16	9	1	0	0	2	1	6	6	1	1	0	1	0	0	0	0	1	1	0	1	0	0	0	1		4	1	4	15	2	1	2								1	0						1
MHM2374Z	10	15	9	1	0	0	1	1	0	0	1	1	1	1	1	0	0	0	1	1	1	1	0	0	0	1		4	3	3	13	1	1	2						2		1	0						1
MHM2376L	10	15	9	1	0	0	1	2	6	6	1	2	0	0	0	0	0	0	1	1	1	1	0	0	0	3		3	1	4	15	1	1	2						2		1	0						1
MHM2377E	10	16	9	1	0	0	1	3	4	7	1	2	0	1	0	0	0	0	0	1	0	1	0	0	0	2		4	3	3	14	1	1	2								2	0						1
MHM2378X	10	15	9	1	0	0	1	4	0	6	1	2	0	1	1	0	1	0	1	1	1	1	1	0	0	1		5	1	3	16	1	1	2								1	0						1
MHM2379Q	10	17	9	1	0	0	2	3	0	0	1	2	0	1	0	0	0	0	1	1	0	0	0	0	0	3		4	2	3	16	1	1	2					1			2	1	1					1
MHM2380S	10	15	9	1	0	0	2	3	0	6	2	2	1	1	1	1	1	0	1	1	1	1	0	0	0	2		8	2	3	17	1	1	2								1	0						1
MHM2381L	10	15	9	1	0	0	1	4	6	0	2	2	0	0	1	0	1	0	0	1	1	1	0	0	0	1		4	1	4	15	2	1	2					1			2	0						1
MHM2382E	10	17	9	1	0	0	2	3	0	6	1	1	0	0	0	0	0	0	1	1	0	0	0	0	0	3		3	2	3	14	1	1	2								2	0						2
MHM2383X	10	15	9	1	0	0	1	3	0	2	1	2	0	0	0	0	0	0	0	0	0	0	0	0	0	1		3	2	3	13	1	1	2								2	0						1
MHM2384Q	10	15	9	1	0	0	1	4	0	6	1	1	0	1	0	0	0	0	1	1	0	0	0	0	0	1		4	3	3	15	2	1	2								2	0						1
MHM2385J	10	15	9	1	0	0	2	3	0	0	1	2	0	1	0	0	0	0	1	1	1	0	0	0	0	1		4	3	3	15	1	1	2								2	0						1
MHM2386C	8	17	5	1	0	0	1	1	0	6	1	2	1	1	0	0	0	0	1	1	1	0	0	0	0	2		3	2	3	15	2		2								2	0						0
MHM2387V	8	16	5	1	0	0	1	1	0	6	1	1	0	0	0	0	0	0	1	1	0	1	0	0	0	3		3	3	3	15	1		2								2	0						0
MHM2388O	8	15	6	1	0	0	1	2	6	6	1	2	1	0	1	0	0	0	0	1	1	1	0	0	0	1		4	3	3	14	2	1	2						2		1	0						0
MHM2391C	8	15	5	1	0	0	1	3	6	6	1	1	0	1	0	0	0	0	0	1	1	0	0	0	0	3		4	1	3	14	2		2								2	0						0
MHM2392V	8	17	4	1	0	0	1	3	0	6	1	2	0	1	0	0	0	0	1	1	1	1	0	0	0	1		3	1	3	15	1	1	2								2	1	1	2				0
MHM2393O	11	17	5	1	0	0	4	2	0	4	1	2	0	1	1	0	1	0	1	1	1	0	1	0	1	1		3	1	3	14	2	1	2						2		1	1	1					0
MHM2394H	11	18	9	1	0	0	1	1	6	6	2	1	0	0	0	0	0	1	1	1	1	1	1	0	0	3		3	3	3	15	2	1	2								2	0						0
MHM2395A	11	16	9	1	0	0	1	3	7	7	2	2	0	1	0	0	0	0	1	1	1	1	1	0	0	1		3	2	3	15	2	1	2								2	1	1					0
MHM2396T	11	16	9	1	0	0	1	2	3	6	2	2	1	1	0	1	0	0	1	1	1	1	1	0	0	1		3	3	2	15	1	1	2						2		1	0						0
MHM2397M	11	17	8	1	0	0	1	1	0	0	1	2	0	1	0	0	0	0	1	1	1	1	0	0	0	3		3	2	3	13	1	1	2								2	1	1					0
MHM2398F	11	16	9	1	0	0	1	2	5	0	1	2	0	1	0	0	0	0	1	1	0	1	0	0	0	3		3	4	3	13	1	1	2						2		1	0						0
MHM2399Y	11	17	8	1	0	0	1	2	7	7	1	1	1	1	0	0	0	0	1	1	0	1	1	0	0	2		3	3	3	12	1		2								2	0						0
MHM2400N	11	16	8	1	0	0	2	4	7	7	1	2	0	1	0	0	0	0	1	1	0	0	0	0	0	1		3	1	3	15	1		2								2	0						0
MHM2401G	11	17	8	1	0	0	1	2	6	0	1	2	0	0	0	0	0	0	1	1	0	0	1	0	0	1		3	1	3	15	1	1	2								1	0						0
MHM2402Z	11	16	6	1	0	0	1	1	2	6	1	1	0	1	1	0	0	0	1	1	1	0	0	0	0	4		3	1	3	13	2	1	2						2		1	1			3			0
MHM2403S	11	16	8	1	0	0	1	1	0	6	2	2	0	1	0	0	0	0	0	1	1	0	1	0	0	1		3	3	3	14	1	1	2					1			2	1	1					0
MHM2404L	11	18	8	1	0	0	1	3	6	6	1	2	1	1	0	0	1	0	1	1	1	1	1	0	1	1		3	2	3	15	2	1	2						2		1	1	1					0
MHM2405E	11	18	7	1	0	0	1	2	4	0	1	2	0	0	0	0	0	0	0	1	0	0	0	0	0	1		4	3	4	15	1	1	2					1			2	1	1					0
MHM2406X	11	15	7	1	0	0	1	1	0	2	2	2	1	0	0	0	0	0	0	1	0	1	0	0	0	5	OVER SEAS	3	1	3	13	1	1	2								2	0						0
MHM2408J	11	15	7	1	1	0	1	1	0	0	1	2	0	1	0	0	0	0	0	1	0	1	0	0	0	1		3	3	4	14	1	1	2								2	1	1					0
MHM2409C	11	17	8	1	0	0	1	1	0	2	1	2	1	1	0	0	1	0	1	1	1	1	1	0	0	4		3	1	3	16	1	1	2								2	0						0
MHM2410E	9	15	7	1	0	0	1	2	0	0	2	2	1	1	0	0	0	1	0	1	1	1	1	0	0	1		8	2	3	14	1	1	2								2	0						1
MHM2411X	9	15	7	1	0	0	1	1	0	6	1	1	0	1	0	0	0	0	1	1	0	1	0	0	0	1		4	2	4	14	2		2								2	0						2
MHM2412Q	9	15	8	1	0	0	1	3	0	0	1	1	0	0	0	0	1	0	0	1	1	1	0	0	0	1		4	3	3	15	1	1	2								1	0						1
MHM2414C	9	15	7	1	0	0	1	3	2	6	2	2	0	1	0	0	0	0	1	1	1	1	0	0	0	1		4	1	3	15	2	1	2								2	0						1
MHM2417H	9	15	8	1	0	0	1	1	1	2	1	1	0	0	0	0	0	0	1	1	0	1	1	0	0	1		8	1	3	13	1	1	2						2		1	0						1
MHM2420V	9	16	8	1	0	0	2	2	0	1	1	2	0	0	0	0	1	0	1	1	0	1	0	0	0	1		4	3	4	15	1	1	2								1	0						1
MHM2422H	9	15	8	1	0	0	1	2	0	4	1	2	0	1	0	0	0	0	1	1	0	1	0	0	0	1		8	4	3	15	1	1	2					1			2	0						1
MHM2423A	9	16	8	1	0	0	1	1	0	0	1	1	0	1	0	0	0	0	1	1	1	0	0	0	0	1		4	2	3	13	2	1	2						2		1	0						1
MHM2424T	9	15	8	1	0	0	1	1	0	0	1	1	0	0	0	0	0	0	1	1	1	0	0	0	0	1		3	1	3	15	1	1	2						2		1	0						1
MHM2425M	9	17	8	1	0	0	1	1	0	6	1	1	0	1	0	0	0	0	1	1	0	0	0	0	0	1		3	3	3	14	2	1	2								1	0						1
MHM2426F	9	16	8	1	0	0	1	1	6	3	1	2	0	0	0	0	0	0	1	1	0	1	0	0	0	1		8	2	3	14	2	1	2						2		1	0						1
MHM2428R	9	15	8	1	0	0	1	2	1	6	1	1	0	0	0	0	0	0	0	1	0	1	0	0	0	1		4	3	4	14	1	1	2								1	0						1
MHM2429K	9	15	8	1	0	0	1	1	0	0	1	1	0	0	0	0	0	0	1	1	0	1	0	0	0	1		4	1	3	14	1	1	2					1			2	1	1					1
MHM2430M	9	15	8	1	0	0	1	1	3	0	1	1	0	1	0	0	0	0	1	1	1	1	0	0	0	4		4	2	3	15	1	1	2					1			2	0						1
MHM2431F	9	15	8	1	0	0	1	1	2	4	1	1	1	1	0	0	0	0	1	1	0	1	0	0	0	1		4	2	4	15	2	1	2						2		1	1		2	3			1
MHM2432Y	9	15	8	1	0	0	1	1	3	0	1	2	0	0	0	0	0	0	0	1	0	0	0	0	0	1		8	1	3	14	1	1	2								2	0						0
MHM2433R	9	15	8	1	0	0	1	2	0	0	1	2	0	0	0	0	0	0	1	1	1	1	0	0	0	1		4	1	3	15	1	1	2					1			2	0						1
MHM2434K	9	16	8	1	0	0	1	1	0	6	1	1	0	0	0	0	0	0	0	1	0	0	0	0	0	1		4	3	7	15	1	1	2						2		1	1		2				1
MHM2435D	9	15	8	1	0	0	1	1	6	6	1	1	0	0	0	0	0	0	1	1	0	0	0	0	0	1		4	2	4	14	2	1	2						2		1	0						1
MHM2436W	9	16	9	1	0	0	1	1	0	0	1	1	0	1	0	0	0	0	1	1	1	1	0	0	0	1		8	2	4	15	1	1	2					1			2	0						1
MHM2438I	9	16	9	1	0	0	1	1	0	6	1	2	0	0	0	0	0	0	0	1	0	0	0	0	0	1		4	3	3	14	2	1	2								1	0						1
MHM2439B	9	15	9	1	0	0	1	2	0	6	1	1	0	1	0	0	0	0	1	1	1	1	0	0	0	1		4	2	2	14	1	1	2								1	0						1
MHM2440D	9	16	8	1	0	0	1	3	0	6	1	1	0	1	0	0	0	0	0	1	1	1	0	0	0	1		8	2	4	13	1	1	2								1	0						1
MHM2441W	9	16	9	1	0	0	1	1	0	6	2	2	0	1	0	0	1	0	1	1	0	0	0	0	0	1		4	2	3	14	2	1	2						2		1	1		2				1
MHM2442P	9	15	9	1	0	0	1	2	6	6	1	2	0	1	0	0	0	0	1	1	0	1	0	0	0	1		4	2	3	13	1	1	2						2		1	0						1
MHM2443I	9	18	9	1	0	0	1	1	0	6	1	1	1	0	0	0	0	0	1	1	0	1	1	0	0	1		3	2	3	17	2	1	2						2		1	0						1
MHM2444B	9	16	9	1	0	0	1	1	0	0	1	1	0	0	0	0	0	0	1	1	0	1	0	0	0	1		4	2	3	15	2	1	2						2		1	0						1
MHM2446N	9	16	9	1	0	0	1	4	0	1	1	2	0	1	0	0	1	0	1	1	0	0	1	0	0	1		3	3	4	15	2	1	2								1	0						1
MHM2447G	9	16	9	1	0	0	1	1	2	0	1	2	0	0	0	0	0	0	1	1	1	1	0	0	0	1		3	1	3	15	1	1	2								1	0						1
MHM2448Z	9	15	9	1	0	0	1	3	6	6	1	2	0	1	1	0	0	0	1	1	1	1	1	0	0	1		8	3	3	12	2	1	2								1	0						1
MHM2449S	9	17	9	1	0	0	1	3	0	0	1	1	0	0	0	0	0	0	1	1	0	1	0	0	0	1		8	3	3	16	1	1	2								1	0						1
MHM2450U	9	16	9	1	0	0	1	2	6	0	1	1	0	0	0	0	0	0	1	1	0	1	0	0	0	1		4	2	3	14	1	1	2								1	0						1
MHM2451N	7	17	12	1			1	4	6	6	1	2	0	1	0	0	0	0	1	1	0	1	0	0	0	1		4	1	3	13	1	1	2						2		1	0						1
MHM2454S	7	17	12	1			1	4	0	0	2	2	0	1	0	0	0	0	1	1	1	0	0	0	0	5	OVER SEAS	3	1	3	12	2	1	2						2		1	0						1
MHM2458Q	7	19	12	1			1	4	1	5	1	2	0	1	0	0	0	0	1	1	1	0	0	0	0	3		3	1	3	13	2	1	2						2		1	0						1
MHM2460L	7	18	12	1			1	4	6	5	2	2	1	1	0	0	0	0	0	1	1	0	0	0	0	3		3	1	3	15	1	1	2								1	0						1
MHM2464J	7	18	12	1			1	2	1	0	2	2	1	1	1	0	0	0	1	1	1	1	0	0	0	2		4	3	3	14	2	1	2					1			2	1			3			1
MHM2466V	3	19	8	1	0	0	1	2	0	6	1	2	0	1	1	1	1	0	1	1	1	1	0	0	0	1		3	1	3	14	1	1	2					1			2	1		2				0
MHM2470C	3	20	9	1	0	0	1	3	6	6	1	2	1	1	1	1	0	1	1	1	1	1	1	0	0	1		3	1	3	15	1	1	2								2	0						0
MHM2474A	3	20	8	1	0	0	1	3	6	0	1	2	1	1	0	0	0	0	1	1	1	1	1	0	0	1		3	1	3	15	1	1	2								2	0						0
MHM2486D	7	15	9	1	0	0	1	4	7	6	1	1	0	1	0	0	0	0	1	1	0	1	0	0	0	1		4	4	3	14	2	1	2					1			2	0						1
MHM2492W	3	18	8	1	0	0	1	3	6	4	1	1	0	1	0	1	1	0	1	1	1	0	0	0	0	3		3	2	4	15	1	1	2					1			2			2				0
MHM2496U	3	19	8	1	0	0	1	3	6	0	1	2	0	1	0	0	1	0	1	1	1	0	0	0	0	3		3	1	4	16	2	1	2						2		1	1		2				0
MHM2497N	3	20	8	1	1	0	1	3	0	6	1	2	0	1	0	1	0	0	1	1	1	1	1	0	0	1		3	1	3	15	2	1	2								2	0						0
MHM2499Z	3	17	6	1	0	0	1	1	0	6	1	2	0	1	0	0	0	0	1	1	0	1	0	0	0	3		3	1	3	15	1		2								2	0						0
MHM2501H	7	16	9	1	0	0	1	3	0	0	2	2	0	0	0	0	0	0	1	1	1	0	0	0	0	3		4	3	3	15	2	1	2					1			2	0						1
MHM2503T	7	15	9	1	0	0	1	3	0	7	1	1	0	0	0	0	0	0	1	1	1	0	0	0	0	3		3	2	3	15	2	1	2						2		1	0						1
MHM2513K	7	18	11	1	0	0	2	3	3	6	1	2	0	0	1	0	0	0	1	1	1	1	0	0	0	1		8	1	3	15	1	1	2						2		1	0						1
MHM2514D	7	18	11	1	0	0	2	2	0	6	1	2	0	1	0	0	0	0	1	1	0	1	0	0	0	1		5	3	3	15	1	1	2						2		1	0						1
MHM2516P	7	18	11	1			1	3	0	6	2	2	1	1	0	0	0	0	1	1	0	1	0	0	0	3		4	1	2	13	1	1	2						2		1	0						1
MHM2517I	7	19	11	1			2	4	0	0	1	2	0	1	1	0	0	0	0	1	1	0	0	0	0	1		3	1	3	14	1	1	2						2		1	0						0
MHM2522I	7	16	11	1	0	0	1	3	7	7	1	1	0	1	0	0	1	0	1	1	1	1	0	0	0	1		4	3	3	13	1	1	2						2		1	1	1					1
MHM2525N	7	15	9	1	0	0	2	2	0	6	1	1	0	1	0	0	0	0	1	1	1	0	0	0	0	1		3	2	3	14	2	1	2						2		1	1			3			1
MHM2527Z	7	17	11	1	0	0	2	3	0	0	1	1	0	1	0	0	0	0	1	1	1	1	0	0	0	1		8	1	7	15	2	1	2						2		1	0						1
MHM2529L	7	18	11	1	0	0	1	3	0	0	2	2	0	0	0	0	0	0	1	1	1	1	0	0	0	1		8	2	3	15	1	1	2						2		1	0						1
MHM2530N	7	18	11	1			1	1	0	6	1	2	0	1	0	0	0	0	0	1	1	0	0	0	0	2		8	3	3	15	1	1	2						2		1	0						1
MHM2531G	7	18	11	1			1	2	0	0	1	2	0	1	0	0	0	0	1	1	1	1	0	0	0	1		4	2	3	13	2	1	2					1			2	1		2				1
MHM2533S	7	17	11	1			1	1	6	4	2	2	1	1	0	0	0	0	1	1	0	0	1	0	0	3		3	1	3	16	1	1	2								1	1			3			1
MHM2534L	7	19	11	1	0	0	2	3	6	6	2	2	0	0	0	0	0	0	1	1	0	1	0	0	0	1		4	1	3	13	2	1	2								1	0						1
MHM2541X	7	20	11	1			1	1	0	0	2	1	0	1	0	0	0	0	1	1	1	1	0	0	1	2		4	3	3	13	2	1	2						2		1	1		2				1
MHM2550V	7	17	11	1			1	3	0	0	1	2	0	0	0	0	0	0	0	1	1	1	0	0	0	1		3	3	3	16	1	1	2						2		1	0						1
MHM2559K	7	18	10	1			1	3	0	0	1	2	0	1	0	0	0	0	1	1	1	0	0	0	0	1		8	1	3	15	2	1	2								1	0						1
MHM2560M	7	16	10	1			1	4	3	5	1	3	1	1	1	0	0	0	1	1	1	1	0	0	0	3		3	1	3	15	2	1	2						2		1	1			3			1
MHM2565D	7	16	10	1			1	1	6	4	1	2	1	1	0	1	0	0	1	1	1	0	0	0	0	3		8	2	2	14	1	1	2						2		1	0						1
MHM2575U	7	16	10	1			1	2	7	7	1	2	1	1	0	0	0	0	1	1	1	0	0	0	0	1		3	4	3	15	1	1									1	0						1
MHM2577G	7	17	10	1			1	4	2	4	2	2	1	1	1	1	1	0	1	1	0	0	1	0	0	3		3	1	3	15	2	1	2						2		1	1	1		3			1
MHM2580U	7	15	10	1			2	3	6	6	1	2	1	1	0	0	0	0	1	1	0	0	0	0	0	1		8	1	3	14	2	1	2						2		1	0						1
MHM2581N	7	15	10	1			2	3	0	0	1	1	0	0	0	0	1	0	1	1	0	0	0	0	0	1		2	1	3	13	2	1	2						2		1	0						1
MHM2590L	4	16	5	1	0	0	1	1	0	6	1	2	0	0	0	0	0	0	1	1	1	0	0	0	0	1		3	3	3	12	2	1	2					1			2	0						0
MHM2591E	4	18	5	1	0	0	1	2	0	0	1	2	1	1	0	0	0	0	1	1	1	0	0	0	0	3		3	1	3	15	2		2								2	0						0
MHM2592X	4	15	5	1	0	0	1	1	6	6	1	1	0	0	0	0	0	0	1	1	1	1	0	0	0	1		3	1	3	14	1		2								2	0						0
MHM2593Q	4	18	5	1	0	0	1	1	7	7	1	2	0	0	0	0	0	0	1	1	0	1	0	0	0	1		3	3	3	14	2		2								2	0						0
MHM2595C	7	16	10	1			2	3	0	0	2	2	1	1	0	0	0	0	1	1	1	1	0	0	0	1		8	1	3	14	1	1	2						2		1	0						1
MHM2596V	7	18	10	1			2	3	0	0	2	2	0	1	0	0	0	0	1	1	0	1	0	0	0	1		4	2	3	14	2	1	2						2		1	0						1
MHM2597O	10	15	7	1	0	0	2	3	0	0	1	1	0	0	0	0	0	0	1	1	0	1	0	0	0	1		4	3	3	14	1	1	2								2	0						1
MHM2598H	10	16	7	1	0	0	2	3	0	5	1	1	0	0	0	0	0	0	1	1	0	1	0	0	0	1		3	1	3	14	1	1	2					1			2	1	1					1
MHM2599A	10	15	7	1	0	0	2	2	2	6	2	2	1	1	1	1	1	0	1	1	1	1	0	0	0	2		8	1	3	15	1	1	2						2		1	1	1					1
MHM2600P	10	15	7	1	0	0	2	3	6	4	2	2	1	1	0	0	0	0	1	1	0	1	0	0	0	3		4	3	3	15	1	1	2								2	0						1
[truncated: 75 more columns]

## Sheet: Variable codes
VAR. NO.	VARIABLE	DATA TYPE	DESCRIPTION	MANDATORY	FORMAT/RANGES	COMMENTS
1	cSubjectID	nvarchar(8)	Subject/Participant ID number	Y	MHM2###L
2	cSchoolCode	nvarchar(2)	School name	Y	1= Keneba Islamic Institute 2= Jiffarong BCS 3= Uthman Bun Affan BC Jiffarong 4= Attaribya Islamic Bajanna 5= Omar Bun Abdul Aziz BC Kantongkunda 6= Nioro Jattaba UBS/SSS 7= Kwinella UBS/SSS 8= Mahwil Oumiya LB Kwinella 9= Sibito BCS 10= Nema Kuta UBS 11= Bilal Bun Rabah Kaiaf 12= Kaiaf UBS/SSS 13= Janneh Kunda BCS
3	3nAge	nvarchar(2)	Age	Y	##
4	4cGrade	nvarchar(2)	Grade	Y	##
7	cReligion	nchar(1)	Religion	Y	1 = Muslim 2 = Christian
	cMarried	nvarchar(1)	Are you married?	N	0 = No; 1 = Yes
	cChildren	nvarchar(1)	Do you have children?	N	0 = No; 1 = Yes
8	cTransportmode	nvarchar(1)	How do you get to school?	Y	1 = walking 2 = cycling 3 = Vehicle 4 = Other
9	cTimeToSchool	nvarchar(1)	How long does it takes to reach school?	Y	1 = <15minutes 2 = 15-30minutes 3 = 30-60minutes 4 = 1-2hrs 5 = >2hrs
10	cEduM	nvarchar(1)	What level of education has your mother received?	Y	0 = No formal education 1 = Some pimary 2 = Completed primary (6th yr) 3 = Some secondary 4 = Completed secondary (13th yr) 5 = Further education 6 = Arabic 7 = I don’t know
11	cEduF	nvarchar(1)	What level of education has your father received?	Y	0 = No formal education 1 = Some pimary 2 = Completed primary (6th yr) 3 = Some secondary 4 = Completed secondary (13th yr) 5 = Further education 6 = Arabic 7 = I don’t know
14	cWalls	nvarchar(1)	What are the walls of your house made of?	Y	1 = Mud 2 = Cement 3 = Other
15	cFloors	nvarchar(1)	What are the floors of your house made of?	Y	1 = Mud 2 = Cement 3 = Tile 4 = Other
16a	cSofaCouch	nvarchar(1)	Do you or anyone in your household own a: Sofa/Couch		0 = No; 1 = Yes
16b	cRadio	nvarchar(1)	Do you or anyone in your household own a: Radio		0 = No; 1 = Yes
16c	cTelevison	nvarchar(1)	Do you or anyone in your household own a: Television		0 = No; 1 = Yes
16d	cCarTruck	nvarchar(1)	Do you or anyone in your household own a: Car/Truck		0 = No; 1 = Yes
16e	cMotorbike	nvarchar(1)	Do you or anyone in your household own a: Motorbike		0 = No; 1 = Yes
16f	cRefrigrator	nvarchar(1)	Do you or anyone in your household own a: Refrigrator		0 = No; 1 = Yes
16g	cBicycle	nvarchar(1)	Do you or anyone in your household own a: Bicycle		0 = No; 1 = Yes
16h	cMobile	nvarchar(1)	Do you or anyone in your household own a: Mobile		0 = No; 1 = Yes
16i	cElectricity	nvarchar(1)	Do you have: Electricity(generator/solar)		0 = No; 1 = Yes
16j	cCartWagon	nvarchar(1)	Do you or anyone in your household own a: Animal cart/wagon		0 = No; 1 = Yes
16k	cCookerStove	nvarchar(1)	Do you or anyone in your household own a: Gas cooker/stove		0 = No; 1 = Yes
16l	cBoat	nvarchar(1)	Do you or anyone in your household own a: Boat without motor		0 = No; 1 = Yes
16m	cBoatMotor	nvarchar(1)	Do you or anyone in your household own a: Boat with motor		0 = No; 1 = Yes
17	cIncome	nvarchar(1)	What is your household heads main source of income?	Y	1 = Farming 2 = Business 3 = Salary 4 = Trading 5 = Other
	cIncomeOth	nvarchar(100)	Other, specify		free text
18	cWaterSource	nvarchar(1)	Over the past 6 months, what is the main source of water for the members of your household?	Y	1 = Household standpipe 2 = Household handpump 3 = Community standpipe 4 = Community handpump 5 = Protected well 6 = Rain water 7 = River/stream water 8 = Unprotected well
19	cTimeWater	nvarchar(1)	How long does it take to go there, get water, and come back?	Y	1 = <15minutes 2 = 15-29minutes 3 = 30-59minutes 4 = 1-3hrs 5 = >3hrs
20	cToiletHH	nvarchar(1)	What is the main toilet facilities members of your household usually use?	Y	1 = Flush toilet 2 = Pour flush toilet 3 = Pit latrine with a slab 4 = Pit latrine without a slab 5 = Bucket 6 = Use the bush 7 = Another household's facility 8 = None
23	cFirstMens	int	At what age did you have your first menstrual period?	Y	###
25	cLearnWhen	nchar(1)	Did you learn about menstruation before or after menarche?	Y	1 = Before 2 = After
34.1	cHeardDSP	nchar(1)	Which of the products used to absorb menstrual blood have you heard of?		1 = Disposal sanitary pads	Select all appropriate
34.2	cHeardClothTowel	nchar(1)	Which of the products used to absorb menstrual blood have you heard of?		2 = Reusable cloth/towel
34.3	cHeardTampon	nchar(1)	Which of the products used to absorb menstrual blood have you heard of?		3 = Tampon
34.4	cHeardMensCup	nchar(1)	Which of the products used to absorb menstrual blood have you heard of?		4 = Menstrual cup
34.5	cHeardOther	nchar(1)	Which of the products used to absorb menstrual blood have you heard of?		5 = Other
34	cHeardOthSpec	nvarchar(100)	Other, specify		free text
35.1	cOtherDSP	nchar(1)	What other products do you use during your period?		1 = Disposal sanitary pads	Select all appropriate
35.2	cOtherClothTowel	nchar(1)	What other products do you use during your period?		2 = Reusable cloth/towel
35.3	cOtherKnickers	nchar(1)	What other products do you use during your period?		3 = Knickers
36	cWhatYounorml	nchar(1)	What do you normally use during your period?	Y	1 = Disposal sanitary pads 2 = Reusable cloth/towel 3 = Knickers 4 = Other
37	cWantBuy	nchar(1)	Have you ever wanted to buy disposable pads from the shop but were unable to?	Y	0 = No 1 = Yes	if no skip to Q39
38.1	cUnBuyMoney	nchar(1)	Why were you unable to buy disposable sanitary products from the shop?		1 = I didn’t have enough money	Select all appropriate
38.2	cUnBuyUnavailable	nchar(1)	Why were you unable to buy disposable sanitary products from the shop?		2 = Not available in shops
38.3	cUnBuyEmbarassed	nchar(1)	Why were you unable to buy disposable sanitary products from the shop?		3 = I felt embarrassed
38.4	cUnBuyOther	nchar(1)	Why were you unable to buy disposable sanitary products from the shop?		4 = Other
38	cUnBuyOthSpec	nvarchar(100)	Other, specify		free text
39	cSchoolPads	nchar(1)	Does your school give girls a supply of pads?	Y	0 = No 1 = Yes 2 = Don't know	if no skip to Q41
40	nHowMany	decimal(18, 1)	How many pads are you provided with each month?		between 0 and 10
41	cEmergency	nchar(1)	Does your school have a supply of pads for emergencies?	Y	0 = No 1 = Yes 2 = Don't know
42	cChangeFreq	nchar(1)	How often would you change the absorbent material on one of the more heavy days?	Y	1 = Once a day 2 = Twice a day 3 = Three or more times a day
43	cChangeH	nchar(1)	Where would you normally change your absorbent material when you are at home?	Y	1 = Bathroom 2 = Private room 3 = In the open, near a bush, river or field 4 = Other
43	cChangeHSpec	nvarchar(100)	Other, specify		free text
44	cWashH	nchar(1)	How is the material washed at home?		1 = With water 2 = With water and soap/detergent 3 = Other
	cWashHSpec	nvarchar(100)	Other, specify		free text
45	cDried	nchar(1)	After washing it, how is it dried?		1 = In the bathroom 2 = In the sun/open space 3 = Inside the house/room 4 = Under the mattress 5 = Other	select main
46	cWashFreq	nchar(1)	How often do you wash yourself (bath or Vaginal wash) during menstruation?	Y	1 = Only the first days 2 = Oncce a day 3 = Twice a day or more 4 = Only when menses stop
66	cSad	nchar(1)	Feelings of sadness	Y	0 = I do not feel sad 1 = I feel sad much of the time 2 = I am sad all the time 3 = I am so sad or unhappy that I can’t stand it
67	cPessimism	nchar(1)	Pessimism	Y	0 = I am not discouraged about my future 1 = I feel discourage about my future 2 = I feel I have nothing to look forward to 3 = I feel my future is hopeless and will only get worse
68	cPFailure	nchar(1)	Past failure	Y	0 = I do not feel like a failure 1 = I have failed more than I should have 2 = As I look back, I see a lot of failures 3 = I feel I am a total failure as a person
69	cLossPleasure	nchar(1)	Loss of Pleasure	Y	0 = I get as much pleasure as I ever did from the things I enjoy 1 = I don't enjoy things as much as I used to 2 = I get very little pleasure from the things I used to enjoy. 3 = I can’t get any pleasure from the things I used to enjoy
70	cGuiltF	nchar(1)	Guilty Feelings	Y	0 = I don’t feel particularly guilty 1 = I feel guilty over many things I have done or should have done 2 = I feel quite guilty most of the time 3 = I feel guilty all of the time
71	cPunishment	nchar(1)	Punishment feelings	Y	0 = I don’t feel I am being punished 1 = I feel I may be punished 2 = I expect to be punished 3 = I feel I am being punished
72	cDislike	nchar(1)	Self-dislike	Y	0 = I don't feel dissapointed with myself 1 = I am disappointed in myself 2 = I am disgusted with myself 3 = I hate myself
73	cCritisise	nchar(1)	Self-critisise	Y	0 = I don't feel I am any worse than anybody else 1 = I am critical of myself for my weaknesses or mistakes 2 = I blame myself all the time for all my faults 3 = I blame myself for everything bad that happens
74	cSuicidal	nchar(1)	Suicidal thoughts or wishes	Y	0 = I do not have any thoughts of killing myself 1 = I have thoughts of killing myself, but I would not carry them out 2 = I would like to kill myself 3 = I would kill myself if I had the chance
75	cCry	nchar(1)	Crying	Y	0 = I don’t cry anymore than I used to 1 = I cry more that I used to 2 = I cry over every little thing 3 = I feel like crying but I can’t
76	cAgitation	nchar(1)	Agitation	Y	0 = I am no more restless or wound up than usual 1 = I feel more restless or wound up than usual 2 = I am so restless or agitated that it’s hard to stay still 3 = I am so restless or agitated that I have to keep moving or doing something
77	cLossInterest	nchar(1)	Loss of interest	Y	0 = I have not lost interest in other people or activities 1 = I am less interested in other people or things than before 2 = I have lost most of my interest in other people or things 3 = It’ hard to get interested in anything
78	cIndecisiveness	nchar(1)	Indecisiveness	Y	0 = I make decisions about as well as ever 1 = I find it more difficult to make decisions than usual 2 = I have much greater difficult in making decisions than I used to 3 = I have trouble making any decisions
79	cWorth	nchar(1)	Worthlessness	Y	0 = I do not feel I am worthless 1 = I don’t consider myself as worthwhile and useful as I used to 2 = I feel more worthless as compared to other people 3 = I feel utterly worthless
80	cEnergy	nchar(1)	Loss of energy	Y	0 = I have as much energy as ever 1 = I have less energy than I used to have 2 = I don’t have enough energy to do very much 3 = I don’t have enough energy to do anything
81	cSleep	nchar(1)	Changes in sleep patterns	Y	0 = I can sleep as well as usual 1 = I don't sleep as well as I used to 2 = I wake up 1-2 hours earlier than usual and find it hard to get back to sleep 3 = I wake up several hours earlier than I used to and cannot get back to sleep
82	cIrritability	nchar(1)	Irritabiliry	Y	0 = I am no more irritable than usual 1 = I am more irritable than usual 2 = I am much more irritable than usual 3 = I am irritable all the time
83	cAppetite	nchar(1)	Change in appetite	Y	0 = My appetite is no worse than usual 1 = My appetite is a little less or greater than usual 2 = My appetite is much less or greater than usual 3 = I have no appetite at all or I crave food all the time
84	cConcentration	nchar(1)	Concentration Difficulty	Y	0 = I can concentrate as well as ever 1 = I can’t concentrate as well as usual 2 = It’s hard to keep my mind on anything for very long 3 = I find I can’t concentrate on anything
85	cTired	nchar(1)	Tiredness or Fatigue	Y	0 = I am no more tired or fatigued than usual 1 = I get more tired or fatigued more easily than usual 2 = I am too tired or fatigued to do a lot of things I used to do 3 = I am too tired or fatigued to do most of the things I used to do
85s	depscore		Depression score
86	cBurnU	nchar(1)	Feeling of burning or discomfort when urinating.	Y	0=No 1=Yes
87	cWakeUr	nchar(1)	Have you had to wake up and pass urine more than once at night?	Y	0=No 1=Yes
88	cCloudyU	nchar(1)	Cloudy urine or blood in your urine.	Y	0=No 1=Yes
89	cSmellU	nchar(1)	Have you noticed your urine is smelling bad?	Y	0=No 1=Yes
90	cAbnDisc	nchar(1)	Abnormal vaginal discharge	Y	0=No 1=Yes
91	cBurnG	nchar(1)	Feeling of burning or itching in the genitalia	Y	0=No 1=Yes
92	cPain	nchar(1)	Lower abdominal/vaginal pain	Y	0=No 1=Yes
93	cSmellGen	nchar(1)	Foul-smelling/fishy smell from genital area?	Y	0=No 1=Yes
94	cHeavyBleed	nchar(1)	Heavy menstual bleeding?	Y	0=No 1=Yes
95	cBleedBtwn	nchar(1)	Bleeding between menses	Y	0=No 1=Yes
96	cSample	nchar(1)	Was a urine Sample given	Y	0=No 1=Yes
97	cSampleNot	varchar(50)	If not, why was a sample not given	Y	0=No 1=Yes
98	cDipStick	nchar(1)	Urine dip stick test results	Y	0=Negative 1=Positive
99	blood	nchar(1)	Level of blood on the dipstick test
100	Nitrite	nchar(1)	Nitrite positive on dipstick test
101	Leucocytes	nchar(1)	Level of leucocytes on the dipstick test
w1	cGenSpecToi	nchar(1)	Is the toilet gender specific		0 = No 1 = Yes
w2	cPrivacy	nchar(1)	Do the toilets have privacy?		0 = No Door 1 = Door
w3	cClean	nchar(1)	Are the toilets clean?		0 = No 1 = Yes
w4	cWinSRatiomatch	nchar(1)	Do the toilets meet the WinS student to toilet Ratio?		0 = No 1 = Yes
w5	cWaterInToi	nchar(1)	Was there water inside the toilet cubicle		0 = No 1 = Some 2 = All
w6	cWaterInAtleast1Toi	nchar(1)	Was there water inside at least one of the toilet cubicle		0 = No 1 = Yes
w7	cHWInToiBlock	nchar(1)	Was there Hand Washing facilities inside the toilet block		0 = No 1 = Yes
w8	cWaterSource	nchar(1)	What is the main water source	Y	1 = Piped water to the school 2 = community stand pipe 3 = handpump 4 = protected well 5 = unprtected well 6 = river/stream water
w9	cOftenFunctional	nchar(1)	How often is the water source functional?	Y	1 = 5 - 7 days/week 2 = 2 - 4 days/week 3 = Fewer than 2 days/week
w10	cFunctionVisit	nchar(1)	Was the water source functional at time of visit?	Y	0 = No 1 = Yes
w11	cHowLong	nchar(1)	If no, how long has it been non-functional?	Y	1 = Less than one day 2 = More than one day and less than one week 3 = More than one week and less than one month 4 = More than one month
w12	cHandWash	nchar(1)	Does the school have hand-washing facilities?	Y	0 = No 1 = Yes
w13	cHandWashRunWater	nchar(2)	What kind of hand-washing facilities does the school have?	N	0 = Running water from a piped system or tank?
w14	cHandWashHandPoured	nchar(2)	What kind of hand-washing facilities does the school have?	N	1 = Hand-poured water system (bucket or ladle)
w15	cHandWashBucket	nchar(2)	What kind of hand-washing facilities does the school have?	N	2 = Basin/bucket (not poured)
w16	cHandWashOther	nchar(2)	What kind of hand-washing facilities does the school have?	N	3 = Other
w17	cHandWashOutside	nchar(3)	Where are the hand-washing facilities located?	N	1 = Inside the cubicle
w18	cHandWashInside	nchar(3)	Where are the hand-washing facilities located?	N	2 = Outside the cubicle
w19	cHandWashAway	nchar(3)	Where are the hand-washing facilities located?	N	3 = Away from the toilets
w20	nHandWashLocToilet	int	a) Inside toilet blocks orvery close to toilets:	N	between 1 and 25
w21	nHandWashLocClass	int	b) In classrooms:	N	between 1 and 25
w22	nHandWashLocSchool	int	c) Within the school grounds (but not close to toilets)	N	between 1 and 25
w23	nHandWashLocOther	int	d) Other	N	between 1 and 25
w24	nHandWashLocOthSpec	nvarchar(50)	Other, specify:	N	free text
w25	cSoapAvailable	nchar(1)	Is there soap available for hand washing?	N	0 = No 1 = Yes
w26	cBinsAbs	nchar(1)	At the time of the visit, did you see any type of bins for disposing used menstrual blood absorbents?	N	0 = No 1 = Yes
w27	cPitIncinerate	nchar(1)	Is there Pit/Incinerator for burning absorbents?	N	0 = No 1 = Yes
w28	cPadSupp	nchar(1)	Does your school give girls a Supply of pads?	N	0 = No 1 = Yes
w29	nPadSuppFreq	nvarchar(50)	How often do you give girls a pad supply?	N	free text
w30	nPadSuppAmount	int	How many pads are they given each time they come for collection?	N	free text
